# Supplementary material for: Dynamic Cerebral Perfusion Electrical Impedance Tomography: A Neuroimaging Technique for Bedside Cerebral Perfusion Monitoring During Mannitol Dehydration
Source: Bioengineering (Basel). 2025 Oct 31;12(11):1187. doi: 10.3390/bioengineering12111187 (PMC12649365; doi:10.3390/bioengineering12111187)
Supplement: Supplementary file 1 [file bioengineering-12-01187-s001.zip]

Archive with 1 entries (1 files):
- bioengineering-3925600-supplementary.pdf
